# Supplementary material for: Genome wide association study of frost tolerance in wheat
Source: Sci Rep. 2022 Mar 28;12:5275. doi: 10.1038/s41598-022-08706-y (PMC8960795; doi:10.1038/s41598-022-08706-y)
Supplement: Supplementary file 8 — Supplementary ﻿Table S7. [file 41598_2022_8706_MOESM8_ESM.xlsx]

## Sheet: supplementaryTable S7
Supplementary Table S7: Comparison of identified QTLs in the present study with reported QTL in previous studies.
			Literature		mapping to RefSeq
QTL interval	QTL	associated markers	chrom	pos	chrom	pos	Source
	LT-QTL1	BS00023201_51	1A	7643152	1A	7643152	Zhao et al.(2020)
	LT-QTL2	Kukri_rep_c108031_378	1A	14143316	1A	14143316	Zhao et al.(2020)
	LT-QTL3	Kukri_c18434_200	1A	20183329	1A	20183329	Zhao et al.(2020)
	LT-QTL4	BS00102492_51	1A	298116057	1A	298116057	Zhao et al.(2020)
Start	QTL_1A		-	-	1A	316989869	Soleimani et al. (2021)
	QTL_1A	RAC875_c21842_1647	-	-	1A	320489869	Soleimani et al. (2021)
End	QTL_1A		-	-	1A	323989869	Soleimani et al. (2021)
	QThres.usw-1A	BS00033469_51	1A	63.2	1A	473034633	Fowler et al.(2016)
	QThres.usw-1A	IAAV1225	1A	71.5	1A	477046669	Fowler et al.(2016)
	LT-QTL5	IAAV1225	1A	477046669	1A	477046669	Zhao et al.(2020)
	QThres.usw-1A	Kukri_c10239_2186	1A	71.5	1A	477654671	Fowler et al.(2016)
	QThres.usw-1A	BS00065676_51	1A	71.5	1A	477701436	Fowler et al.(2016)
	QThres.usw-1A	BS00023126_51	1A	71.5	1A	480604446	Fowler et al.(2016)
	QThres.usw-1A	BS00023101_51	1A	71.5	1A	480831000	Fowler et al.(2016)
	QThres.usw-1A	BS00022698_51	1A	71.5	1A	482329681	Fowler et al.(2016)
	QThres.usw-1A	BS00002216_51	1A	65.2	1A	482335916	Fowler et al.(2016)
	QThres.usw-1A	IACX4378	1A	71.5	1A	482335926	Fowler et al.(2016)
	QThres.usw-1A	CAP11_c1972_285	1A	71.5	1A	482761756	Fowler et al.(2016)
	QThres.usw-1A	CAP7_c12435_63	1A	71.5	1A	482769898	Fowler et al.(2016)
	QThres.usw-1A	Excalibur_c30591_637	1A	71.5	1A	482780984	Fowler et al.(2016)
	QThres.usw-1A	BS00094925_51	1A	66.4	1A	482966477	Fowler et al.(2016)
	QThres.usw-1A	Excalibur_c32167_59	1A	71.5	1A	485342363	Fowler et al.(2016)
	QThres.usw-1A	BobWhite_c5356_1272	1A	71.5	1A	485356417	Fowler et al.(2016)
	QThres.usw-1A	Excalibur_c49421_443	1A	71.5	1A	487012029	Fowler et al.(2016)
	QThres.usw-1A	wsnp_Ra_c16080_24638622	1A	70.9	1A	487732346	Fowler et al.(2016)
	QThres.usw-1A	RFL_Contig4231_575	1A	70.9	1A	488070209	Fowler et al.(2016)
	QThres.usw-1A	BS00021714_51	1A	68.4	1A	490087895	Fowler et al.(2016)
	QThres.usw-1A	wsnp_JD_c722_1080592	1A	68.4	1A	490520712	Fowler et al.(2016)
	QThres.usw-1A	Ra_c4159_2716	1A	68.4	1A	490521008	Fowler et al.(2016)
	QThres.usw-1A	RAC875_c23081_141	1A	68.4	1A	491130184	Fowler et al.(2016)
	QThres.usw-1A	BobWhite_c12568_900	1A	68.8	1A	491149118	Fowler et al.(2016)
	QThres.usw-1A	BS00031066_51	1A	68.8	1A	495191895	Fowler et al.(2016)
	QTL_1	-	1A	-	-		Sofalian et al. (2009)
	LT-QTL6	Ku_c36151_691	1B	9556323	1B	9556323	Zhao et al.(2020)
	LT-QTL7	BS00066971_51	1B	163585376	1B	163585376	Zhao et al.(2020)
Start	QTL_1B_1		-	-	1B	333147904	Soleimani et al. (2021)
	QTL_1B_1	RAC875_c44575_396	-	-	1B	336070184	Soleimani et al. (2021)
	QTL_1B_1	wsnp_Ku_c30982_40765341	-	-	1B	336209964	Soleimani et al. (2021)
	QTL_1B_1	Kukri_c30982_1173	-	-	1B	336210260	Soleimani et al. (2021)
	QTL_1B_1	RAC875_rep_c95069_54	-	-	1B	336647904	Soleimani et al. (2021)
End	QTL_1B_1		-	-	1B	340147904	Soleimani et al. (2021)
Start	QTL_1B_2		-	-	1B	369643402	Soleimani et al. (2021)
	QTL_1B_2	Tdurum_contig11877_414	-	-	1B	373143402	Soleimani et al. (2021)
End	QTL_1B_2		-	-	1B	376643402	Soleimani et al. (2021)
	QLT50.usw-1B	RAC875_c6724_1654	1B	89.8	1B	444786994	Fowler et al.(2016)
	QLT50.usw-1B	tplb0023b14_704	1B	89.8	1B	445180564	Fowler et al.(2016)
	QLT50.usw-1B	Tdurum_contig70304_781	1B	89.8	1B	447323307	Fowler et al.(2016)
	QLT50.usw-1B	BS00066046_51	1B	89.8	1B	448141350	Fowler et al.(2016)
	QLT50.usw-1B	BobWhite_rep_c64920_402	1B	90.2	1B	471193698	Fowler et al.(2016)
	QLT50.usw-1B	wsnp_Ra_c12888_20519578	1B	90.2	1B	471193698	Fowler et al.(2016)
	QLT50.usw-1B	BS00023142_51	1B	87.6	1B	476880006	Fowler et al.(2016)
	QLT50.usw-1B	BS00034925_51	1B	87.6	1B	477393926	Fowler et al.(2016)
	QLT50.usw-1B	BS00081125_51	1B	87.6	1B	484147552	Fowler et al.(2016)
	QLT50.usw-1B	Excalibur_c90096_77	1B	88.3	1B	487489153	Fowler et al.(2016)
	QLT50.usw-1B	BS00023001_51	1B	89	1B	488658936	Fowler et al.(2016)
	QLT50.usw-1B	IACX3408	1B	89	1B	489134006	Fowler et al.(2016)
	QLT50.usw-1B	wsnp_Ex_c30969_39821293	1B	89	1B	489201943	Fowler et al.(2016)
	QLT50.usw-1B	BS00111033_51	1B	89	1B	489758943	Fowler et al.(2016)
	QLT50.usw-1B	tplb0024i15_1754	1B	89	1B	491087439	Fowler et al.(2016)
	QLT50.usw-1B	BS00022920_51	1B	89.7	1B	492787435	Fowler et al.(2016)
	QLT50.usw-1B	Excalibur_c14801_451	1B	89.7	1B	492864691	Fowler et al.(2016)
	QLT50.usw-1B	BS00039583_51	1B	89.7	1B	505072938	Fowler et al.(2016)
	QThres.usw-1A	Tdurum_contig28296_243	1A	71.5	1B	512637975	Fowler et al.(2016)
	QLT50.usw-1B	Excalibur_rep_c103109_88	1B	90.4	1B	520522472	Fowler et al.(2016)
	QLT50.usw-1B	BS00072982_51	1B	90.4	1B	520810802	Fowler et al.(2016)
	QLT50.usw-1B	Kukri_c22155_1010	1B	90.4	1B	520926006	Fowler et al.(2016)
	QLT50.usw-1B	CAP7_c12162_251	1B	90.4	1B	521218985	Fowler et al.(2016)
	QLT50.usw-1B	Excalibur_c48379_461	1B	100.8	1B	532166911	Fowler et al.(2016)
	QLT50.usw-1B	RFL_Contig4977_2333	1B	100.8	1B	535546089	Fowler et al.(2016)
	QLT50.usw-1B	CAP7_c1625_317	1B	100.8	1B	535798022	Fowler et al.(2016)
	QLT50.usw-1B	Tdurum_contig42016_333	1B	100.8	1B	535799191	Fowler et al.(2016)
	QLT50.usw-1B	IACX3595	1B	101.2	1B	539562016	Fowler et al.(2016)
	QLT50.usw-1B	BS00065126_51	1B	101.2	1B	539932344	Fowler et al.(2016)
	QLT50.usw-1B	Kukri_c73734_175	1B	102	1B	540720886	Fowler et al.(2016)
	QLT50.usw-1B	BS00066006_51	1B	102	1B	540726795	Fowler et al.(2016)
	QLT50.usw-1B	BS00066007_51	1B	102	1B	540726810	Fowler et al.(2016)
	QLT50.usw-1B	Excalibur_c40993_1129	1B	102	1B	540730073	Fowler et al.(2016)
	QLT50.usw-1B	CAP8_c4452_431	1B	101.6	1B	542431974	Fowler et al.(2016)
	QLT50.usw-1B	BS00038643_51	1B	93.2	1B	542927171	Fowler et al.(2016)
	QLT50.usw-1B	wsnp_BG274294B_Ta_2_3	1B	93.2	1B	543012477	Fowler et al.(2016)
	QLT50.usw-1B	Tdurum_contig83770_218	1B	103.6	1B	543473932	Fowler et al.(2016)
	LT-QTL8	Ex_c6145_833	1D	12535879	1D	12535879	Zhao et al.(2020)
	QLT50.usw-1D	BS00095225_51	1D	50.2	1D	34947132	Fowler et al.(2016)
	QLT50.usw-1D	RAC875_c102059_75	1D	50.2	1D	35649801	Fowler et al.(2016)
	QLT50.usw-1D	wsnp_CAP12_c633_339740	1D	50.2	1D	36322755	Fowler et al.(2016)
	QLT50.usw-1D	Kukri_rep_c112035_340	1D	59.1	1D	37221137	Fowler et al.(2016)
	QLT50.usw-1D	BS00073871_51	1D	50.2	1D	38283226	Fowler et al.(2016)
	QLT50.usw-1D	Excalibur_c4058_1121	1D	50.2	1D	38295067	Fowler et al.(2016)
	QLT50.usw-1D	Kukri_c22870_91	1D	50.2	1D	38295126	Fowler et al.(2016)
	QLT50.usw-1D	CAP7_c1609_203	1D	50.2	1D	38552368	Fowler et al.(2016)
	QLT50.usw-1D	wsnp_CAP11_c1043_618449	1D	50.2	1D	38552754	Fowler et al.(2016)
	QLT50.usw-1D	IAAV3890	1D	50.2	1D	38657375	Fowler et al.(2016)
	QLT50.usw-1D	D_contig74531_32	1D	62.2	1D	38657660	Fowler et al.(2016)
	QLT50.usw-1D	BS00086679_51	1D	50.2	1D	38781446	Fowler et al.(2016)
	QLT50.usw-1D	BS00022595_51	1D	50.2	1D	38781555	Fowler et al.(2016)
	QLT50.usw-2B	BS00022962_51	1D	71.6	1D	206101173	Fowler et al.(2016)
	QLT50.usw-1D	BS00022027_51	1D	55.7	1D	250140206	Fowler et al.(2016)
	QThres.usw-1A	BS00063068_51	1A	63.2	1D	374047117	Fowler et al.(2016)
	QThres.usw-1A	BS00012283_51	1A	71.5	1D	379795569	Fowler et al.(2016)
	QThres.usw-1A	BS00021889_51	1A	71.5	1D	381012265	Fowler et al.(2016)
	QThres.usw-1A	BobWhite_c18881_338	1A	71.5	1D	387894895	Fowler et al.(2016)
	QTL_1	Wlt10	1D	101	-	-	Motomura et al.(2013)
	QTL_1	-	1D	-	-	-	Båga et al.(2007)
	QTL_2	-	1D	-	-	-	Båga et al.(2007)
	Qfrco.wak_2A	Xiwa3556	2A	-	2A	2877622	Case et al.(2014)
Start	QTL_2A_1		-	-	2A	375613997	Soleimani et al. (2021)
	QTL_2A_1	BobWhite_c9626_246	-	-	2A	379113997	Soleimani et al. (2021)
End	QTL_2A_1		-	-	2A	382613997	Soleimani et al. (2021)
Start	QTL_2A_2		-	-	2A	600187297	Soleimani et al. (2021)
	QTL_2A_2	Tdurum_contig30451_88	-	-	2A	603687297	Soleimani et al. (2021)
End	QTL_2A_2		-	-	2A	607187297	Soleimani et al. (2021)
Start	QTL_2A_3		-	-	2A	674028807	Soleimani et al. (2021)
	QTL_2A_3	GENE-1275_1179	-	-	2A	677528807	Soleimani et al. (2021)
	QTL_2A_3	GENE-1275_1292	-	-	2A	677528912	Soleimani et al. (2021)
End	QTL_2A_3		-	-	2A	681028807	Soleimani et al. (2021)
Start	QTL_2A_4		-	-	2A	744943578	Soleimani et al. (2021)
	QTL_2A_4	GENE-3335_127	-	-	2A	748443578	Soleimani et al. (2021)
End	QTL_2A_4		-	-	2A	751943578	Soleimani et al. (2021)
	QTL_2	TaCBF12	2A	83.6	-	-	Motomura et al.(2013)
	QTL_3	-	2A	-	-	-	Båga et al.(2007)
	LT-QTL9	BobWhite_c39184_140	2B	23364288	2B	23364288	Zhao et al.(2020)
Start	QTL_2B_1		-	-	2B	188940604	Soleimani et al. (2021)
	QTL_2B_1	wsnp_CAP7_c2233_1085003	-	-	2B	190658482	Soleimani et al. (2021)
	QTL_2B_1	wsnp_Ku_c12900_20727771	-	-	2B	191752438	Soleimani et al. (2021)
	QTL_2B_1	Kukri_c12900_270	-	-	2B	191752685	Soleimani et al. (2021)
	QTL_2B_1	wsnp_Ex_c38739_46195930	-	-	2B	192364853	Soleimani et al. (2021)
	QTL_2B_1	wsnp_BF291736B_Ta_1_1	-	-	2B	192440604	Soleimani et al. (2021)
Start	QTL_2B_2		-	-	2B	195521553	Soleimani et al. (2021)
End	QTL_2B_1		-	-	2B	195940604	Soleimani et al. (2021)
	QTL_2B_2	RAC875_c12968_1526	-	-	2B	199021553	Soleimani et al. (2021)
Start	QTL_2B_3		-	-	2B	199240571	Soleimani et al. (2021)
	QTL_2B_2	RAC875_c3691_1428	-	-	2B	200904870	Soleimani et al. (2021)
End	QTL_2B_2		-	-	2B	202521553	Soleimani et al. (2021)
	QTL_2B_3	Excalibur_c15696_737	-	-	2B	202740571	Soleimani et al. (2021)
Start	QTL_2B_4		-	-	2B	202873684	Soleimani et al. (2021)
End	QTL_2B_3		-	-	2B	206240571	Soleimani et al. (2021)
	QTL_2B_4	RAC875_c57901_354	-	-	2B	206373684	Soleimani et al. (2021)
End	QTL_2B_4		-	-	2B	209873684	Soleimani et al. (2021)
	LT-QTL10	BS00075410_51	2B	245129264	2B	245129264	Zhao et al.(2020)
Start	QTL_2B_5		-	-	2B	577968073	Soleimani et al. (2021)
	QTL_2B_5	CAP12_c733_120	-	-	2B	581468073	Soleimani et al. (2021)
	QTL_2B_5	Ku_c71357_859	-	-	2B	581704094	Soleimani et al. (2021)
End	QTL_2B_5		-	-	2B	584968073	Soleimani et al. (2021)
Start	QTL_2B_6		-	-	2B	613469385	Soleimani et al. (2021)
	QTL_2B_6	GENE-0692_249	-	-	2B	616969385	Soleimani et al. (2021)
End	QTL_2B_6		-	-	2B	620469385	Soleimani et al. (2021)
	QLT50.usw-1D	Kukri_c97631_275	2B	63.5	2B	648912714	Fowler et al.(2016)
	QLT50.usw-1D	Excalibur_c7755_1057	2B	62.8	2B	655606117	Fowler et al.(2016)
	QLT50.usw-1D	BS00094373_51	2B	61.4	2B	670752276	Fowler et al.(2016)
	QLT50.usw-1D	BS00022518_51	2B	61.4	2B	670837337	Fowler et al.(2016)
	QLT50.usw-1D	Excalibur_c76598_570	2B	58.6	2B	681539627	Fowler et al.(2016)
	QLT50.usw-1D	BS00016650_51	2B	58	2B	683029170	Fowler et al.(2016)
	QLT50.usw-1D	Excalibur_c65341_303	2B	55.1	2B	695581355	Fowler et al.(2016)
	QLT50.usw-1D	IACX45	2B	140.8	2B	697979211	Fowler et al.(2016)
	QLT50.usw-1D	BobWhite_c2521_117	2B	54.4	2B	699106309	Fowler et al.(2016)
	LT-QTL11	BS00009060_51	2B	747821525	2B	747821525	Zhao et al.(2020)
Start	QTL_2B_7		-	-	2B	793830074	Soleimani et al. (2021)
	QTL_2B_7	Excalibur_c25043_618	-	-	2B	797330074	Soleimani et al. (2021)
End	QTL_2B_7		-	-	2B	800830074	Soleimani et al. (2021)
	QTL_4	-	2B	-	-	-	Båga et al.(2007)
	QTL_2	-	2B	-	-	-	Sofalian et al. (2009)
Start	QTL_2D_1		-	-	2D	131292774	Soleimani et al. (2021)
	QTL_2D_1	Kukri_rep_c74573_613	-	-	2D	134792774	Soleimani et al. (2021)
End	QTL_2D_1		-	-	2D	138292774	Soleimani et al. (2021)
Start	QTL_2D_2		-	-	2D	491141738	Soleimani et al. (2021)
	QTL_2D_2	GENE-1100_127	-	-	2D	494641738	Soleimani et al. (2021)
End	QTL_2D_2		-	-	2D	498141738	Soleimani et al. (2021)
	LT-QTL12	GENE-0609_166	2D	537217619	2D	537217619	Zhao et al.(2020)
	LT-QTL13	Excalibur_c6681_580	2D	628937584	2D	628937584	Zhao et al.(2020)
	LT-QTL14	Kukri_c2123_1254	3A	11472990	3A	11472990	Zhao et al.(2020)
	Qfrco.wak_3A	xiwa2738	3A	-	3A	13901501	Case et al.(2014)
	LT-QTL15	Kukri_c7508_805	3A	27428730	3A	27428730	Zhao et al.(2020)
Start	QTL_3A		-	-	3A	679941459	Soleimani et al. (2021)
	QTL_3A	RAC875_c15003_377	-	-	3A	683441459	Soleimani et al. (2021)
End	QTL_3A		-	-	3A	686941459	Soleimani et al. (2021)
	LT-QTL16	Tdurum_contig46389_1838	3B	29355817	3B	29355817	Zhao et al.(2020)
	LT-QTL16	Tdurum_contig46389_1540	3B	29356115	3B	29356115	Zhao et al.(2020)
	LT-QTL16	Tdurum_contig46389_1459	3B	29356196	3B	29356196	Zhao et al.(2020)
	LT-QTL16	Tdurum_contig46389_760	3B	29356895	3B	29356895	Zhao et al.(2020)
	LT-QTL17	Ra_c965_2579	3B	69818438	3B	69818438	Zhao et al.(2020)
	LT-QTL19	CAP11_c1936_191	3B	256357337	3B	256357337	Zhao et al.(2020)
	LT-QTL21	wsnp_Ku_c14875_23320708	3B	719087098	3B	719087098	Zhao et al.(2020)
	LT-QTL21	wsnp_Ex_c15795_24169367	3B	719088022	3B	719088022	Zhao et al.(2020)
	LT-QTL22	Excalibur_c82500_491	3B	732826885	3B	732826885	Zhao et al.(2020)
	LT-QTL23	RFL_Contig1999_3064	3D	6753496	3D	6753496	Zhao et al.(2020)
	LT-QTL24	GENE-1668_295	3D	248536013	3D	248536014	Zhao et al.(2020)
Start	QTL_3D		-	-	3D	391414092	Soleimani et al. (2021)
	QTL_3D	D_contig22919_290	-	-	3D	394914092	Soleimani et al. (2021)
End	QTL_3D		-	-	3D	398414092	Soleimani et al. (2021)
	QWS.ugw.4A.1	Tdurum_contig34920_104	4A	125404137	4A	125404137	Chen et al.(2019)
Start	QTL_4A		-	-	4A	474839274	Soleimani et al. (2021)
	QTL_4A	GENE-2913_148	-	-	4A	478339274	Soleimani et al. (2021)
End	QTL_4A		-	-	4A	481839274	Soleimani et al. (2021)
	QWS.ugw.4A.2	GENE-3043_279	4A	576702853	4A	576702853	Chen et al.(2019)
	LT-QTL26	Excalibur_c100336_106	4B	85895786	4B	85895786	Zhao et al.(2020)
	QFfin.wpg-4B	Xiwa8564	4B	2.956	4B	179738095	Kruse et al. (2017)
	LT-QTL27	Ex_c56313_332	4B	199720566	4B	199720566	Zhao et al.(2020)
	QFfin.wpg-4B	Xiwa2963	4B	6.179	4B	482647861	Kruse et al. (2017)
	QFfin.wpg-4B	Xiwa86	4B	8.464	4B	527297834	Kruse et al. (2017)
	Qffin.wpg-4B	Xiwa7752	4B	10.749	4B	569630673	Kruse et al. (2017)
	QTL_3	Wcor14	4B	48.8	-	-	Motomura et al.(2013)
	QFelt.wpg-5A.2	Xiwa4465	5A	35.609	5A	26461987	Kruse et al. (2017)
	QFelt.wpg-5A.2	Xiwa8154	5A	46.401	5A	41427519	Kruse et al. (2017)
	QFelt.wpg-5A.2	Xiwa4149	5A	47.05	5A	45708147	Kruse et al. (2017)
	QFelt.wpg-5A.2	Xiwa333	5A	48.869	5A	148056476	Kruse et al. (2017)
	QFelt.wpg-5A.2	Xiwa5105	5A	51.704	5A	389724184	Kruse et al. (2017)
	QFelt.wpg-5A.2	Xiwa5380	5A	68.321	5A	456608186	Kruse et al. (2017)
	LT-QTL29	RFL_Contig5137_602	5A	457076409	5A	457076409	Zhao et al.(2020)
	QThres.usw-5A	BS00082002_51	5A	169.7	5A	476659584	Fowler et al.(2016)
	QSfelt.wpg-5A.1 and Fr-A2	Xiwa7742	5A	100.169	5A	479848404	Kruse et al. (2017)
	QSfelt.wpg-5A.1 and Fr-A2	Xiwa7743	5A	100.355	5A	479848500	Kruse et al. (2017)
	QThres.usw-5A	Kukri_rep_c104877_2166	5A	167.6	5A	480285224	Fowler et al.(2016)
	QSfelt.wpg-5A.1 and Fr-A2	Xiwa3646	5A	100.169	5A	480286008	Kruse et al. (2017)
	QSfelt.wpg-5A.1 and Fr-A2	Xiwa4670	5A	105.381	5A	481900784	Kruse et al. (2017)
	QSfelt.wpg-5A.1 and Fr-A2	Xiwa4668	5A	105.381	5A	481901482	Kruse et al. (2017)
	QThres.usw-5A	wsnp_Ex_c7383_12655410	5A	166.2	5A	481901482	Fowler et al.(2016)
	QLT50.usw-5A	wsnp_Ex_c31017_39858962	5A	110.5	5A	482120951	Fowler et al.(2016)
	QLT50.usw-5A	Kukri_rep_c77459_316	5A	110.5	5A	482318673	Fowler et al.(2016)
	QLT50.usw-5A	Tdurum_contig49187_601	5A	110.5	5A	482375764	Fowler et al.(2016)
	QWS.ugw.5A.1	BS00024602_51	5A	499660213	5A	499660213	Chen et al.(2019)
Start	QTL_5A_1		-	-	5A	510592445	Soleimani et al. (2021)
	QSfelt.wpg-5A.1 and Fr-A2	Xiwa4052	5A	117.979	5A	511876900	Kruse et al. (2017)
	QSfelt.wpg-5A.1 and Fr-A2	Xiwa4051	5A	117.979	5A	511876925	Kruse et al. (2017)
	QSfelt.wpg-5A.1 and Fr-A2	Xiwa4299	5A	117.979	5A	512224198	Kruse et al. (2017)
	QSfelt.wpg-5A.1 and Fr-A2	Xiwa5118	5A	117.979	5A	512234950	Kruse et al. (2017)
	QLT50.usw-5A	Ex_c104539_35	5A	157.3	5A	512234990	Fowler et al.(2016)
	QTL_5A_1	BobWhite_c11512_157	-	-	5A	514092445	Soleimani et al. (2021)
	QLT50.usw-5A	BobWhite_c11512_157	5A	155.2	5A	514092445	Fowler et al.(2016)
	QTL_5A_1	RAC875_c31670_389	-	-	5A	514094600	Soleimani et al. (2021)
	QSfelt.wpg-5A.1 and Fr-A2	Xiwal236	5A	117.979	5A	514096351	Kruse et al. (2017)
	QTL_5A_1	RAC875_c68120_285	-	-	5A	514153610	Soleimani et al. (2021)
Start	QTL_5A_2		-	-	5A	516451564	Soleimani et al. (2021)
End	QTL_5A_1		-	-	5A	517592445	Soleimani et al. (2021)
	LT-QTL30	RAC875_c8690_446	5A	519885350	5A	519885350	Zhao et al.(2020)
	QTL_5A_2	BS00085826_51	-	-	5A	519885504	Soleimani et al. (2021)
	LT-QTL30	Excalibur_c22783_765	5A	519898550	5A	519898550	Zhao et al.(2020)
	LT-QTL30	BobWhite_c5540_416	5A	519905799	5A	519905799	Zhao et al.(2020)
	QTL_5A_2	Excalibur_c2598_2052	-	-	5A	519951564	Soleimani et al. (2021)
	Qfrco.wak_5A	Xiwa1469	5A	-	5A	519955188	Case et al.(2014)
	LT-QTL30	wsnp_Ex_c11322_18287597	5A	519955188	5A	519955188	Zhao et al.(2020)
	LT-QTL31	BS00043533_51	5A	521008399	5A	521008399	Zhao et al.(2020)
	LT-QTL31	BS00043532_51	5A	521008443	5A	521008443	Zhao et al.(2020)
	LT-QTL32	Excalibur_c49597_579	5A	521934616	5A	521934616	Zhao et al.(2020)
	LT-QTL32	Excalibur_c53772_302	5A	522065001	5A	522065001	Zhao et al.(2020)
	QTL_1	CBF-A14	5A	523014908	5A	523014908	Babben et al. (2018)
End	QTL_5A_2		-	-	5A	523451564	Soleimani et al. (2021)
	Qfrco.wak_5A	Xiwa3827	5A	-	5A	524245503	Case et al.(2014)
	QTL50.usw_5A2	JD_c5000_410	5A	249.4	5A	526619471	Fowler et al.(2016)
	QTL50.usw_5A2	wsnp_Ex_c24215_33462239	5A	249.4	5A	526619558	Fowler et al.(2016)
	QTL50.usw_5A2	wsnp_Ku_c51039_56457361	5A	249.4	5A	527917865	Fowler et al.(2016)
	QTL50.usw_5A2	RAC875_c61597_327	5A	249.4	5A	528603847	Fowler et al.(2016)
	QLT50.usw-5A	BobWhite_c2715_411	5A	155.2	5A	533291065	Fowler et al.(2016)
	QLT50.usw-5A	wsnp_Ex_c4026_7281501	5A	155.2	5A	533292229	Fowler et al.(2016)
	LT-QTL33	BS00010698_51	5A	536814357	5A	536814357	Zhao et al.(2020)
	LT-QTL34	wsnp_Ex_c54193_57155632	5A	586605486	5A	586605486	Zhao et al.(2020)
	LT-QTL34	wsnp_Ex_c54193_57155537	5A	586605581	5A	586605581	Zhao et al.(2020)
	LT-QTL34	Excalibur_c23354_306	5A	586724451	5A	586724451	Zhao et al.(2020)
	QTL_2	VRN-A1	5A	587411179	5A	587411179	Babben et al. (2018)
	LT-QTL35	BS00075959_51	5A	588741114	5A	588741114	Zhao et al.(2020)
	QLT50.usw-5A2	Kukri_c59306_675	5A	98.4	5A	590848863	Fowler et al.(2016)
	QLT50.usw-5A2	RAC875_c26353_719	5A	97.7	5A	591091029	Fowler et al.(2016)
	QLT50.usw-5A2	wsnp_Ex_c621_1230852	5A	97.7	5A	591155558	Fowler et al.(2016)
	QLT50.usw-5A2	Kukri_rep_c102472_213	5A	97.7	5A	591156173	Fowler et al.(2016)
	QLT50.usw-5B	BS00088851_51	5A	97.1	5A	591463499	Fowler et al.(2016)
	QTL50.usw_5A2	BS00023070_51	5A	32.2	5A	680743604	Fowler et al.(2016)
	QTL50.usw_5A2	BS00021969_51	5A	31.6	5A	682904316	Fowler et al.(2016)
	QTL_4	WCBF2	5A	49.8	-	-	Motomura et al.(2013)
	QTL_5	-	5A	-	-	-	Båga et al.(2007)
	QTL_3	-	5A	-	-	-	Sofalian et al. (2009)
	QTL_1	CBF-A14 CNV	5A	-	-	-	Sieber et al. (2016)
	LT-QTL36	BobWhite_c26680_62	5B	13179540	5B	13179540	Zhao et al.(2020)
	LT-QTL37	BS00022336_51	5B	15553300	5B	15553300	Zhao et al.(2020)
	QLT50.usw-5B	Tdurum_contig41147_389	5B	132.3	5B	248685560	Fowler et al.(2016)
	QLT50.usw-5A	BS00009531_51	5A	110.9	5B	462127501	Fowler et al.(2016)
	QLT50.usw-5B	wsnp_Ex_c2615_4862266	5B	123.6	5B	475586754	Fowler et al.(2016)
	QLT50.usw-5B	Ra_c8939_653	5B	124	5B	476797802	Fowler et al.(2016)
	QLT50.usw-5B	wsnp_Ex_c19724_28721580	5B	124.8	5B	478305029	Fowler et al.(2016)
	QLT50.usw-5B	wsnp_Ex_c19724_28721128	5B	124.8	5B	478305618	Fowler et al.(2016)
	QLT50.usw-5B	RAC875_c2437_1569	5B	125.1	5B	479025051	Fowler et al.(2016)
Start	QTL_5B		-	-	5B	486345892	Soleimani et al. (2021)
	QLT50.usw-5B	wsnp_Ex_c46217_51790399	5B	125.5	5B	486483648	Fowler et al.(2016)
	QLT50.usw-5B	wsnp_Ex_c222_436779	5B	125.5	5B	486485043	Fowler et al.(2016)
	QLT50.usw-5B	wsnp_Ex_c222_436432	5B	125.5	5B	486485390	Fowler et al.(2016)
	QLT50.usw-5B	CAP12_rep_c4520_171	5B	125.9	5B	487462496	Fowler et al.(2016)
	QLT50.usw-5B	CAP12_c7929_116	5B	126.3	5B	488016289	Fowler et al.(2016)
	QLT50.usw-5B	RAC875_c10174_268	5B	126.3	5B	488016483	Fowler et al.(2016)
	QLT50.usw-5B	Jagger_c3991_101	5B	126.7	5B	488820772	Fowler et al.(2016)
	QTL_5B	BS00065313_51	-	-	5B	489845892	Soleimani et al. (2021)
	QTL_5B	Kukri_c63163_141	-	-	5B	490759424	Soleimani et al. (2021)
	LT-QTL38	Kukri_c63163_141	5B	490759424	5B	490759424	Zhao et al.(2020)
End	QTL_5B		-	-	5B	493345892	Soleimani et al. (2021)
	QLT50.usw-5B	BobWhite_c10126_263	5B	132.7	5B	518078580	Fowler et al.(2016)
	LT-QTL39	Kukri_c34173_518	5B	531540203	5B	531540203	Zhao et al.(2020)
	QLT50.usw-5B	RAC875_c30584_75	5B	132.3	5B	533034964	Fowler et al.(2016)
	QLT50.usw-5B	wsnp_Ku_c2185_4218722	5B	133.9	5B	534322809	Fowler et al.(2016)
	QLT50.usw-5B	Tdurum_contig12551_233	5B	133.9	5B	534333410	Fowler et al.(2016)
	QLT50.usw-5B	Excalibur_rep_c68003_954	5B	138	5B	536051397	Fowler et al.(2016)
	QLT50.usw-5B	BS00093591_51	5B	138	5B	536051794	Fowler et al.(2016)
	QLT50.usw-5B	wsnp_Ku_c3201_5970486	5B	135.8	5B	538293463	Fowler et al.(2016)
	QLT50.usw-5B	wsnp_JD_rep_c63083_40243538	5B	137.4	5B	541612773	Fowler et al.(2016)
	LT-QTL40	BS00022854_51	5B	614983507	5B	614983507	Zhao et al.(2020)
	QWS.ugw.5B	Tdurum_contig60189_263	5B	697683476	5B	697683476	Chen et al.(2019)
	QTL	IWA5488	5B	39.8	-	-	Zhao et al.(2013)
	QTL_4	-	5B	-	-	-	Sofalian et al. (2009)
	Qfrco.wak_5B	Xiwa1342	5B	-	-	-	Case et al.(2014)
	QTL_2	Fr-B2	5B	-	-	-	Sieber et al. (2016)
	QLT50.usw-5A	Jagger_c550_91	5A	157.3	5D	406598564	Fowler et al.(2016)
	LT-QTL41	D_GBF1XID02HALMS_303	5D	437342047	5D	437342047	Zhao et al.(2020)
	QTL_5	-	5D	-	-	-	Sofalian et al. (2009)
	QThres.usw-6A	Excalibur_c14222_179	6A	50.5	6A	26931895	Fowler et al.(2016)
	LT-QTL42	Tdurum_contig33313_101	6A	28412812	6A	28412812	Zhao et al.(2020)
	QThres.usw-6A	Tdurum_contig25841_178	6A	50.9	6A	29212089	Fowler et al.(2016)
	LT-QTL43	Tdurum_contig64407_219	6A	30190342	6A	30190342	Zhao et al.(2020)
	LT-QTL44	wsnp_Ku_c26400_36361638	6A	30467543	6A	30467543	Zhao et al.(2020)
	LT-QTL45	BobWhite_c10740_179	6A	32658079	6A	32658079	Zhao et al.(2020)
	QThres.usw-6A	RAC875_c34617_143	6A	50.9	6A	34982359	Fowler et al.(2016)
	QThres.usw-6A	RAC875_c52118_68	6A	68.8	6A	65436729	Fowler et al.(2016)
	QThres.usw-6A	wsnp_Ku_c38215_46911010	6A	68.8	6A	65655547	Fowler et al.(2016)
	QThres.usw-6A	Excalibur_c12266_1393	6A	77.3	6A	304351571	Fowler et al.(2016)
	QThres.usw-6A	BS00063215_51	6A	64.3	6A	524069524	Fowler et al.(2016)
	QThres.usw-6A	CAP7_c4283_232	6A	61	6A	581746594	Fowler et al.(2016)
	QThres.usw-6A	Kukri_c11946_223	6A	62.3	6A	594496208	Fowler et al.(2016)
	QThres.usw-6A	BS00099074_51	6A	7.4	6A	595627707	Fowler et al.(2016)
	QThres.usw-6A	BobWhite_c53978_99	6A	76.5	6A	601473116	Fowler et al.(2016)
	QThres.usw-6A	BS00080399_51	6A	75.8	6A	606768037	Fowler et al.(2016)
	QThres.usw-6A	Tdurum_contig49206_350	6A	72.9	6A	609109673	Fowler et al.(2016)
	QThres.usw-6A	Kukri_c26693_158	6A	61	6A	609453573	Fowler et al.(2016)
	QThres.usw-6A	BS00010408_51	6A	61	6A	612107238	Fowler et al.(2016)
	LT-QTL47	Kukri_c494_1479	6A	615468963	6A	615468963	Zhao et al.(2020)
	QThres.usw-6A	Excalibur_c31994_684	6A	0.7	6A	616917665	Fowler et al.(2016)
	Qsfin.wpg-6B	Xiwa7873	6B	16.807	6B	257993727	Kruse et al. (2017)
	Qsfin.wpg-6B	Xiwa8192	6B	17.153	6B	257996714	Kruse et al. (2017)
	Qsfin.wpg-6B	Xiwa3132	6B	16.989	6B	259881826	Kruse et al. (2017)
	Qsfin.wpg-6B	Xiwa3133	6B	17.153	6B	259881883	Kruse et al. (2017)
	Qsfin.wpg-6B	Xiwa617	6B	16.989	6B	261530574	Kruse et al. (2017)
	Qsfin.wpg-6B	Xiwa2811	6B	16.623	6B	276221225	Kruse et al. (2017)
	Qsfin.wpg-6B	Xiwa7995	6B	17.153	6B	278672618	Kruse et al. (2017)
	Qsfin.wpg-6B	Xiwa3917	6B	16.634	6B	288650698	Kruse et al. (2017)
	Qsfin.wpg-6B	Xiwal91l	6B	16.902	6B	288795071	Kruse et al. (2017)
	Qsfin.wpg-6B	Xiwa4487	6B	17.153	6B	295767877	Kruse et al. (2017)
	Qsfin.wpg-6B	Xiwa5242	6B	17.328	6B	408623842	Kruse et al. (2017)
	Qsfin.wpg-6B	Xiwa1839	6B	14.888	6B	417231084	Kruse et al. (2017)
	Qsfin.wpg-6B	Xiwa1838	6B	15.235	6B	417238744	Kruse et al. (2017)
	Qsfin.wpg-6B	Xiwa4169	6B	15.935	6B	422649738	Kruse et al. (2017)
	Qsfin.wpg-6B	Xiwa941	6B	22.896	6B	433681681	Kruse et al. (2017)
	Qsfin.wpg-6B	Xiwa5966	6B	22.896	6B	434298279	Kruse et al. (2017)
	Qsfin.wpg-6B	Xiwa3796	6B	21.49	6B	439351481	Kruse et al. (2017)
	Qsfin.wpg-6B	Xiwa3172	6B	29.536	6B	481660891	Kruse et al. (2017)
	Qsfin.wpg-6B	Xiwa1857	6B	29.74	6B	492023835	Kruse et al. (2017)
	Qsfin.wpg-6B	Xiwa4435	6B	29.395	6B	516081745	Kruse et al. (2017)
	Qsfin.wpg-6B	Xiwa7189	6B	29.982	6B	518391414	Kruse et al. (2017)
	Qsfin.wpg-6B	Xiwa4486	6B	29.536	6B	519151099	Kruse et al. (2017)
	Qsfin.wpg-6B	Xiwa3289	6B	29.395	6B	521035796	Kruse et al. (2017)
	Qsfin.wpg-6B	Xiwal017	6B	28.877	6B	528915436	Kruse et al. (2017)
	Qsfin.wpg-6B	Xiwa3679	6B	29.05	6B	531008043	Kruse et al. (2017)
	Qsfin.wpg-6B	Xiwa3354	6B	28.837	6B	531013884	Kruse et al. (2017)
	Qsfin.wpg-6B	Xiwa3899	6B	28.351	6B	531523392	Kruse et al. (2017)
	Qsfin.wpg-6B	JWB62370	6B	40.719	6B	567601118	Kruse et al. (2017)
	Qsfin.wpg-6B	JWB20257	6B	43.871	6B	569034126	Kruse et al. (2017)
	Qsfin.wpg-6B	Xiwa7954	6B	51.308	6B	571734683	Kruse et al. (2017)
	Qsfin.wpg-6B	Xiwa6904	6B	51.308	6B	573689465	Kruse et al. (2017)
	Qsfin.wpg-6B	Xiwa618	6B	47.793	6B	574024040	Kruse et al. (2017)
	Qsfin.wpg-6B	Xiwa597	6B	47.867	6B	574027899	Kruse et al. (2017)
	Qsfin.wpg-6B	JWB71500	6B	43.054	6B	576040835	Kruse et al. (2017)
	Qsfin.wpg-6B	JWB21680	6B	39.394	6B	576222175	Kruse et al. (2017)
	Qsfin.wpg-6B	JWB63231	6B	42.369	6B	576813266	Kruse et al. (2017)
	Qsfin.wpg-6B	JWB63539	6B	43.861	6B	576850542	Kruse et al. (2017)
	Qsfin.wpg-6B	JWB72946	6B	42.2	6B	577174946	Kruse et al. (2017)
	Qsfin.wpg-6B	JWB20641	6B	44.549	6B	577478679	Kruse et al. (2017)
	Qsfin.wpg-6B	JWB52315	6B	43.892	6B	577478915	Kruse et al. (2017)
	Qsfin.wpg-6B	JWB71734	6B	44.455	6B	582340984	Kruse et al. (2017)
	Qsfin.wpg-6B	Xiwa457	6B	50.785	6B	585499795	Kruse et al. (2017)
	Qsfin.wpg-6B	JWB49257	6B	41.701	6B	587386004	Kruse et al. (2017)
	Qsfin.wpg-6B	Xiwa5170	6B	49.004	6B	595289030	Kruse et al. (2017)
	Qsfin.wpg-6B	Xiwa7487	6B	52.008	6B	606428967	Kruse et al. (2017)
	Qsfin.wpg-6B	JWB7981	6B	82.514	6B	688302706	Kruse et al. (2017)
	Qsfin.wpg-6B	Xiwa8072	6B	93.859	6B	694117198	Kruse et al. (2017)
	Qsfin.wpg-6B	Xiwa7116	6B	92.98	6B	694119097	Kruse et al. (2017)
	Qsfin.wpg-6B	Xiwa8441	6B	105.2	6B	712131986	Kruse et al. (2017)
	Qsfin.wpg-6B	Xiwa2431	6B	105.54	6B	712345618	Kruse et al. (2017)
	LT-QTL48	BobWhite_c16182_53	6D	7106303	6D	7106303	Zhao et al.(2020)
	QTL_6	-	6D	-	-	-	Båga et al.(2007)
	Qfrco.wak_6A	Xiwa7816	6D	-	-	-	Case et al.(2014)
	LT-QTL49	BS00099804_51	7A	89835742	7A	89835742	Zhao et al.(2020)
	LT-QTL50	CAP7_c10133_40	7A	232750855	7A	232750856	Zhao et al.(2020)
	LT-QTL51	wsnp_Ex_c6354_11053460	7A	692340211	7A	692340211	Zhao et al.(2020)
	LT-QTL52	Tdurum_contig46717_2021	7A	731267923	7A	731267923	Zhao et al.(2020)
	QWS.ugw.7A	kukri_22315_472	7A	287862831	-	-	Chen et al.(2019)
	QWS.ugw.7B	Excalibur_c45099_1048	7B	296356520	7B	296356520	Chen et al.(2019)
	LT-QTL53	BS00068060_51	7B	491394496	7B	491394496	Zhao et al.(2020)
	LT-QTL53	BS00065626_51	7B	491397648	7B	491397648	Zhao et al.(2020)
	LT-QTL54	RAC875_c2887_52	7B	518386568	7B	518386568	Zhao et al.(2020)
	LT-QTL55	wsnp_BE443010B_Ta_2_1	7B	518919139	7B	518919139	Zhao et al.(2020)
	LT-QTL56	RAC875_c45839_105	7B	565578897	7B	565578900	Zhao et al.(2020)
	LT-QTL57	wsnp_Ku_rep_c68953_68153061	7B	570458540	7B	570458540	Zhao et al.(2020)
	QLT50.usw-7B	Excalibur_c3309_1180	7B	104.9	7B	644438753	Fowler et al.(2016)
	QLT50.usw-7B	IAAV6740	7B	57.5	7B	648926438	Fowler et al.(2016)
	QLT50.usw-7B	BS00039502_51	7B	107.6	7B	650126984	Fowler et al.(2016)
	QLT50.usw-7B	tplb0021f14_1322	7B	58.3	7B	653888976	Fowler et al.(2016)
	QLT50.usw-7B	tplb0021f14_1700	7B	58.3	7B	653889814	Fowler et al.(2016)
	QLT50.usw-7B	Excalibur_rep_c74234_183	7B	59.1	7B	654949817	Fowler et al.(2016)
	QLT50.usw-7B	BS00078785_51	7B	59.1	7B	654951760	Fowler et al.(2016)
	QLT50.usw-7B	BS00039118_51	7B	107.6	7B	656929260	Fowler et al.(2016)
	QLT50.usw-7B	BS00101087_51	7B	79.7	7B	678030538	Fowler et al.(2016)
	LT-QTL58	BS00043554_51	7B	718363787	7B	718363787	Zhao et al.(2020)
	LT-QTL59	RAC875_c26057_370	7B	723901993	7B	723901993	Zhao et al.(2020)
	LT-QTL60	BS00082001_51	7B	727536896	7B	727536896	Zhao et al.(2020)
	QTL_7	-	7B	-	-	-	Båga et al.(2007)
Start	QTL_7D		-	-	7D	485283857	Soleimani et al. (2021)
	QTL_7D	CAP8_rep_c4857_90	-	-	7D	488783857	Soleimani et al. (2021)
End	QTL_7D		-	-	7D	492283857	Soleimani et al. (2021)
	LT-QTL63	GENE-4848_559	7D	635846840	7D	635846840	Zhao et al.(2020)
